# Supplementary material for: Prevalence study and risk factor analysis of selected bacterial, protozoal and viral, including vector-borne, pathogens in cats from Cyprus
Source: Parasit Vectors. 2017 Mar 13;10:130. doi: 10.1186/s13071-017-2063-2 (PMC5346881; doi:10.1186/s13071-017-2063-2)
Supplement: Additional file 1: — Sequences of the four amplicons from the positive confirmatory Leishmania spp. qPCR. (TXT 971 bytes) [file 13071_2017_2063_MOESM1_ESM.txt]

Additional file 1. Sequences of the four amplicons from the positive confirmatory Leishmania spp. qPCR

>Seq1 [organism=Leishmania infantum] [clone C43] kinetoplast minicircle DNA, partial sequence
TGGGTAGGGGCGTTCTGCGAAATCGGAAAAATGGGTGCAGAAATCCCGTTCAAAAATCGGCCAAAATGCCAAAAATGGGCTCCGGGGCGGGAAACTGGGGGTTGGTGTAAAATAGGA

>Seq2 [organism=Leishmania infantum] [clone C49] kinetoplast minicircle DNA, partial sequence
TGGTGAGGGCGCTCTGCGAAAACCGAAAAATGGTGCAGAAATCCCGTTAAAAATCGGCCAAAATGCCAAAAATCGGGTCCGGGGCGGGAAACTGGGGGTTGGTGTAAAATAGGA

>Seq3 [organism=Leishmania infantum] [clone C61] kinetoplast minicircle DNA, partial sequence
TGGGTAGGGGCGTTCTGCGAAATCGGAAAAATGGGTGCAGAAATCCCGTTCAAAAATCGGCCAAAATGCCAAAAATGGGCTCCGGGGCGGAAAACTGGGGGTTGGTGTAAAATAGGA

>Seq4 [organism=Leishmania infantum] [clone C174] kinetoplast minicircle DNA, partial sequence
TTTGGTAGGGGCGTTTCTGCGAAAACCGAAAAATGGGTGCAGAAATTCCCGTTCAAAAATCGGCCCAAAATGCCAATATCGGCTCCGGGGCGGGAAACTGGGGGTTGGTGTAAAATANGGAA
